# Supplementary material for: Refined Design and Liquid-Phase Assembly of GalNAc-siRNA Conjugates: Comparative Efficiency Validation in PCSK9 Targeting
Source: Molecules. 2026 Jan 29;31(3):476. doi: 10.3390/molecules31030476 (PMC12899625; doi:10.3390/molecules31030476)
Supplement: Supplementary file 1 [file molecules-31-00476-s001.zip]

Archive with 3 entries (3 files):
- BLASTreport_siPCSK9_X.accdb
- Supplementary Materials Figures.pdf
- Supplementary Materials Tables.xlsx
