# Supplementary material for: Refined Design and Liquid-Phase Assembly of GalNAc-siRNA Conjugates: Comparative Efficiency Validation in PCSK9 Targeting
Source: Molecules. 2026 Jan 29;31(3):476. doi: 10.3390/molecules31030476 (PMC12899625; doi:10.3390/molecules31030476)
Supplement: Supplementary file 1 [file molecules-31-00476-s001.zip › Supplementary Materials Tables.xlsx]

## Sheet: Results for algorithm
	https://www.ncbi.nlm.nih.gov/nucleotide/NM_001407246.1?report=genbank&log$=nuclalign&blast_rank=17&RID=WPNZZG6M016	RNA oligo, guide	passenger	GCcont 36-52%	GC repeats< 3, AT repeats<4	TT overhangs on 3"	low GCcont 9-14	13-19 msiPCSK9_ 3 A/U of sense	A/U at 19 of sense	GC at 1 of sense	A/U at 10 of sense	A 3,19 on sense	no G/C siPCSK9_ 19 of sense	no G13 of sense	A/U on 5' antisense end	A siPCSK9_ 6 of antisense	GCcont siPCSK9_ 2-7 antisense 19%, 8-18 = 52%	max=15
target position	target sequence	RNA oligo, guide	passenger														msiPCSK9_imum score:	9
283-305	tggccctcatgggcaccgtcagc	UGACGGUGCCCAUGAGGGCCA	GCCCUCAUGGGCACCGUCAGC	0	1	0	0	1	1	1	0	0	1	1	1	0	0	7
384-406	gaggacgaggacggcgactacga	GUAGUCGCCGUCCUCGUCCUC	GGACGAGGACGGCGACUACGA	0	0	0	0	1	0	1	0	0	0	1	0	0	0	3
462-484	cacggaaccacagccaccttcca	GAAGGUGGCUGUGGUUCCGUG	CGGAACCACAGCCACCUUCCA	0	1	0	0	1	0	1	1	0	0	1	0	0	0	5
538-560	cgggacggtgcggtgctgtttcc	AAACAGCACCGCACCGUCCCG	GGACGGUGCGGUGCUGUUUCC	0	0	0	0	1	1	1	0	0	1	0	1	0	0	5
568-590	cctcagtttccccccatgtaaga	UUACAUGGGGGGAAACUGAGG	UCAGUUUCCCCCCAUGUAAGA	1	1	0	0	1	1	0	0	1	1	1	1	0	0	8
570-592	tcagtttccccccatgtaagaga	UCUUACAUGGGGGGAAACUGA	AGUUUCCCCCCAUGUAAGAGA	1	1	0	0	1	1	0	0	0	1	1	1	0	0	7
578-600	cccccatgtaagagaggaagtgg	ACUUCCUCUCUUACAUGGGGG	CCCAUGUAAGAGAGGAAGUGG	1	1	0	2	1	1	1	0	0	1	1	1	0	0	10
583-605	atgtaagagaggaagtggagtgc	ACUCCACUUCCUCUCUUACAU	GUAAGAGAGGAAGUGGAGUGC	1	1	0	2	1	1	1	0	0	1	0	1	1	0	10
619-641	ctcttcgcttggcacgatcttgg	AAGAUCGUGCCAAGCGAAGAG	CUUCGCUUGGCACGAUCUUGG	1	0	0	0	1	1	1	0	0	1	1	1	0	0	7
705-727	ccggctctttggggacttgctgg	AGCAAGUCCCCAAAGAGCCGG	GGCUCUUUGGGGACUUGCUGG	0	1	0	2	1	1	1	0	0	1	1	1	0	0	9
739-761	gcgctattcagtgggaaggttcg	AACCUUCCCACUGAAUAGCGC	GCUAUUCAGUGGGAAGGUUCG	1	1	0	2	1	1	1	1	0	1	0	1	0	0	10
754-776	aaggttcgcggggttgggagacc	UCUCCCAACCCCGCGAACCUU	GGUUCGCGGGGUUGGGAGACC	0	1	0	0	1	1	1	0	0	1	1	1	0	0	7
781-803	ggccgaggaagggcgagcagagc	UCUGCUCGCCCUUCCUCGGCC	CCGAGGAAGGGCGAGCAGAGC	0	0	0	0	1	1	1	0	0	1	0	1	0	0	5
795-817	gagcagagcactgccaggatatc	UAUCCUGGCAGUGCUCUGCUC	GCAGAGCACUGCCAGGAUAUC	1	1	0	0	1	1	1	1	1	1	1	1	0	0	10
796-818	agcagagcactgccaggatatcc	AUAUCCUGGCAGUGCUCUGCU	CAGAGCACUGCCAGGAUAUCC	1	1	0	0	1	1	1	0	0	1	1	1	0	0	8
808-830	ccaggatatcctgcccagatttc	AAUCUGGGCAGGAUAUCCUGG	AGGAUAUCCUGCCCAGAUUUC	1	1	0	2	1	1	0	1	0	1	1	1	0	0	10
809-831	caggatatcctgcccagatttcc	AAAUCUGGGCAGGAUAUCCUG	GGAUAUCCUGCCCAGAUUUCC	1	1	0	0	1	1	1	0	0	1	1	1	0	0	8
819-841	tgcccagatttcccagtttctgc	AGAAACUGGGAAAUCUGGGCA	CCCAGAUUUCCCAGUUUCUGC	1	1	0	2	1	1	1	0	0	1	1	1	0	0	10
877-899	cacctacgtggtggtgctgaagg	UUCAGCACCACCACGUAGGUG	CCUACGUGGUGGUGCUGAAGG	1	1	0	0	1	1	1	1	0	1	1	1	0	0	9
960-982	gccggggatacctcaccaagatc	UCUUGGUGAGGUAUCCCCGGC	CGGGGAUACCUCACCAAGAUC	0	1	0	2	1	1	1	0	0	1	1	1	0	0	9
961-983	ccggggatacctcaccaagatcc	AUCUUGGUGAGGUAUCCCCGG	GGGGAUACCUCACCAAGAUCC	1	1	0	2	1	1	1	1	0	1	1	1	0	0	11
962-984	cggggatacctcaccaagatcct	GAUCUUGGUGAGGUAUCCCCG	GGGAUACCUCACCAAGAUCCU	1	1	0	2	1	0	1	0	0	0	1	0	0	0	7
964-986	gggatacctcaccaagatcctgc	AGGAUCUUGGUGAGGUAUCCC	GAUACCUCACCAAGAUCCUGC	1	1	0	0	1	1	1	0	0	1	1	1	0	0	8
970-992	cctcaccaagatcctgcatgtct	ACAUGCAGGAUCUUGGUGAGG	UCACCAAGAUCCUGCAUGUCU	1	1	0	2	1	1	0	1	0	1	1	1	0	0	10
976-998	caagatcctgcatgtcttccatg	UGGAAGACAUGCAGGAUCUUG	AGAUCCUGCAUGUCUUCCAUG	1	1	0	2	1	1	0	1	1	1	1	1	0	0	11
977-999	aagatcctgcatgtcttccatgg	AUGGAAGACAUGCAGGAUCUU	GAUCCUGCAUGUCUUCCAUGG	1	1	0	2	1	1	1	1	0	1	1	1	1	0	12
1005-1027	ttcctggcttcctggtgaagatg	UCUUCACCAGGAAGCCAGGAA	CCUGGCUUCCUGGUGAAGAUG	1	1	0	2	1	1	1	0	0	1	0	1	1	0	10
1006-1028	tcctggcttcctggtgaagatga	AUCUUCACCAGGAAGCCAGGA	CUGGCUUCCUGGUGAAGAUGA	1	1	0	2	1	1	1	1	0	1	1	1	0	0	11
1010-1032	ggcttcctggtgaagatgagtgg	ACUCAUCUUCACCAGGAAGCC	CUUCCUGGUGAAGAUGAGUGG	1	1	0	2	1	1	1	0	0	1	0	1	0	0	9
1060-1082	gccccatgtcgactacatcgagg	UCGAUGUAGUCGACAUGGGGC	CCCAUGUCGACUACAUCGAGG	1	1	0	0	1	1	1	1	0	1	1	1	0	0	9
1073-1095	tacatcgaggaggactcctctgt	AGAGGAGUCCUCCUCGAUGUA	CAUCGAGGAGGACUCCUCUGU	1	1	0	0	1	1	1	0	0	1	1	1	1	0	9
1079-1101	gaggaggactcctctgtctttgc	AAAGACAGAGGAGUCCUCCUC	GGAGGACUCCUCUGUCUUUGC	1	1	0	2	1	1	1	0	0	1	1	1	0	0	10
1113-1135	cgtggaacctggagcggattacc	UAAUCCGCUCCAGGUUCCACG	UGGAACCUGGAGCGGAUUACC	1	1	0	0	1	1	0	0	0	1	1	1	0	0	7
1188-1210	tggaggtgtatctcctagacacc	UGUCUAGGAGAUACACCUCCA	GAGGUGUAUCUCCUAGACACC	1	1	0	2	1	1	1	0	0	1	1	1	1	0	11
1197-1219	atctcctagacaccagcatacag	GUAUGCUGGUGUCUAGGAGAU	CUCCUAGACACCAGCAUACAG	1	1	0	2	1	0	1	1	0	0	1	0	0	0	8
1217-1239	cagagtgaccaccgggaaatcga	GAUUUCCCGGUGGUCACUCUG	GAGUGACCACCGGGAAAUCGA	1	1	0	0	1	0	1	0	0	0	0	0	0	0	4
1219-1241	gagtgaccaccgggaaatcgagg	UCGAUUUCCCGGUGGUCACUC	GUGACCACCGGGAAAUCGAGG	1	1	0	0	1	1	1	0	0	1	1	1	0	0	8
1243-1265	cagggtcatggtcaccgacttcg	AAGUCGGUGACCAUGACCCUG	GGGUCAUGGUCACCGACUUCG	1	1	0	2	1	1	1	1	0	1	1	1	0	0	11
1246-1268	ggtcatggtcaccgacttcgaga	UCGAAGUCGGUGACCAUGACC	UCAUGGUCACCGACUUCGAGA	1	1	0	0	1	1	0	0	1	1	1	1	0	0	8
1250-1272	atggtcaccgacttcgagaatgt	AUUCUCGAAGUCGGUGACCAU	GGUCACCGACUUCGAGAAUGU	1	1	0	0	1	1	1	0	0	1	1	1	0	0	8
1252-1274	ggtcaccgacttcgagaatgtgc	ACAUUCUCGAAGUCGGUGACC	UCACCGACUUCGAGAAUGUGC	1	1	0	2	1	1	0	1	0	1	1	1	0	0	10
1296-1318	tccacagacaggccagcaagtgt	ACUUGCUGGCCUGUCUGUGGA	CACAGACAGGCCAGCAAGUGU	1	1	0	0	1	1	1	0	0	1	1	1	0	0	8
1306-1328	ggccagcaagtgtgacagtcatg	UGACUGUCACACUUGCUGGCC	CCAGCAAGUGUGACAGUCAUG	1	1	0	2	1	1	1	0	1	1	1	1	0	0	11
1307-1329	gccagcaagtgtgacagtcatgg	AUGACUGUCACACUUGCUGGC	CAGCAAGUGUGACAGUCAUGG	1	1	0	2	1	1	1	1	0	1	1	1	0	0	11
1413-1435	gccaagggaagggcacggttagc	UAACCGUGCCCUUCCCUUGGC	CAAGGGAAGGGCACGGUUAGC	0	1	0	0	1	1	1	0	1	1	1	1	0	0	8
1427-1449	acggttagcggcaccctcatagg	UAUGAGGGUGCCGCUAACCGU	GGUUAGCGGCACCCUCAUAGG	1	0	0	0	1	1	1	0	0	1	1	1	0	0	7
1438-1460	caccctcataggcctggagttta	AACUCCAGGCCUAUGAGGGUG	CCCUCAUAGGCCUGGAGUUUA	1	1	0	2	1	1	1	0	0	1	1	1	0	0	10
1439-1461	accctcataggcctggagtttat	AAACUCCAGGCCUAUGAGGGU	CCUCAUAGGCCUGGAGUUUAU	1	1	0	0	1	1	1	0	0	1	0	1	0	0	7
1440-1462	ccctcataggcctggagtttatt	UAAACUCCAGGCCUAUGAGGG	CUCAUAGGCCUGGAGUUUAUU	1	1	1	0	1	1	1	0	0	1	0	1	0	0	8
1441-1463	cctcataggcctggagtttattc	AUAAACUCCAGGCCUAUGAGG	UCAUAGGCCUGGAGUUUAUUC	1	1	0	0	1	1	0	1	0	1	1	1	0	0	8
1442-1464	ctcataggcctggagtttattcg	AAUAAACUCCAGGCCUAUGAG	CAUAGGCCUGGAGUUUAUUCG	1	1	0	0	1	1	1	0	0	1	0	1	1	1	9
1448-1470	ggcctggagtttattcggaaaag	UUUCCGAAUAAACUCCAGGCC	CCUGGAGUUUAUUCGGAAAAG	1	1	0	2	1	1	1	1	0	1	1	1	0	0	11
1449-1471	gcctggagtttattcggaaaagc	UUUUCCGAAUAAACUCCAGGC	CUGGAGUUUAUUCGGAAAAGC	1	1	0	2	1	1	1	1	0	1	1	1	0	0	11
1521-1543	gtgggtacagccgcgtcctcaac	UGAGGACGCGGCUGUACCCAC	GGGUACAGCCGCGUCCUCAAC	0	0	0	0	1	1	1	0	0	1	0	1	1	0	6
1522-1544	tgggtacagccgcgtcctcaacg	UUGAGGACGCGGCUGUACCCA	GGUACAGCCGCGUCCUCAACG	0	0	0	0	1	1	1	0	0	1	1	1	0	0	6
1604-1626	cgggacgatgcctgcctctactc	GUAGAGGCAGGCAUCGUCCCG	GGACGAUGCCUGCCUCUACUC	0	0	0	2	1	0	1	0	0	0	1	0	0	0	5
1605-1627	gggacgatgcctgcctctactcc	AGUAGAGGCAGGCAUCGUCCC	GACGAUGCCUGCCUCUACUCC	0	1	0	0	1	1	1	1	0	1	1	1	1	0	9
1649-1671	atcacagttggggccaccaatgc	AUUGGUGGCCCCAACUGUGAU	CACAGUUGGGGCCACCAAUGC	1	1	0	0	1	1	1	0	0	1	1	1	0	0	8
1691-1713	ctggggactttggggaccaactt	GUUGGUCCCCAAAGUCCCCAG	GGGGACUUUGGGGACCAACUU	0	1	1	2	1	0	1	0	0	0	0	0	0	0	6
1692-1714	tggggactttggggaccaacttt	AGUUGGUCCCCAAAGUCCCCA	GGGACUUUGGGGACCAACUUU	1	1	1	2	1	1	1	0	0	1	1	1	0	0	11
1693-1715	ggggactttggggaccaactttg	AAGUUGGUCCCCAAAGUCCCC	GGACUUUGGGGACCAACUUUG	1	1	0	0	1	1	1	0	0	1	1	1	0	0	8
1694-1716	gggactttggggaccaactttgg	AAAGUUGGUCCCCAAAGUCCC	GACUUUGGGGACCAACUUUGG	1	1	0	0	1	1	1	0	0	1	1	1	0	0	8
1705-1727	gaccaactttggccgctgtgtgg	ACACAGCGGCCAAAGUUGGUC	CCAACUUUGGCCGCUGUGUGG	1	1	0	2	1	1	1	0	0	1	0	1	0	0	9
1715-1737	ggccgctgtgtggacctctttgc	AAAGAGGUCCACACAGCGGCC	CCGCUGUGUGGACCUCUUUGC	0	1	0	0	1	1	1	0	0	1	1	1	0	0	7
1766-1788	agcgactgcagcacctgctttgt	AAAGCAGGUGCUGCAGUCGCU	CGACUGCAGCACCUGCUUUGU	1	0	0	0	1	1	1	0	0	1	1	1	1	0	8
1778-1800	acctgctttgtgtcacagagtgg	ACUCUGUGACACAAAGCAGGU	CUGCUUUGUGUCACAGAGUGG	1	1	0	2	1	1	1	0	0	1	1	1	0	0	10
1787-1809	gtgtcacagagtgggacatcaca	UGAUGUCCCACUCUGUGACAC	GUCACAGAGUGGGACAUCACA	1	1	0	2	1	1	1	1	0	1	0	1	0	0	10
1789-1811	gtcacagagtgggacatcacagg	UGUGAUGUCCCACUCUGUGAC	CACAGAGUGGGACAUCACAGG	1	1	0	0	1	1	1	0	0	1	1	1	0	0	8
1817-1839	gcccacgtggctggcattgcagc	UGCAAUGCCAGCCACGUGGGC	CCACGUGGCUGGCAUUGCAGC	0	0	0	0	1	1	1	1	1	1	1	1	0	0	8
1824-1846	tggctggcattgcagccatgatg	UCAUGGCUGCAAUGCCAGCCA	GCUGGCAUUGCAGCCAUGAUG	1	0	0	2	1	1	1	0	0	1	0	1	0	0	8
1828-1850	tggcattgcagccatgatgctgt	AGCAUCAUGGCUGCAAUGCCA	GCAUUGCAGCCAUGAUGCUGU	1	0	0	0	1	1	1	0	0	1	1	1	0	0	7
1875-1897	ccgagttgaggcagagactgatc	UCAGUCUCUGCCUCAACUCGG	GAGUUGAGGCAGAGACUGAUC	1	1	0	0	1	1	1	0	0	1	1	1	0	0	8
1882-1904	gaggcagagactgatccacttct	AAGUGGAUCAGUCUCUGCCUC	GGCAGAGACUGAUCCACUUCU	1	1	0	2	1	1	1	1	0	1	1	1	0	0	11
1884-1906	ggcagagactgatccacttctct	AGAAGUGGAUCAGUCUCUGCC	CAGAGACUGAUCCACUUCUCU	1	1	0	2	1	1	1	1	0	1	1	1	0	0	11
1886-1908	cagagactgatccacttctctgc	AGAGAAGUGGAUCAGUCUCUG	GAGACUGAUCCACUUCUCUGC	1	1	0	2	1	1	1	0	0	1	1	1	1	0	11
1892-1914	ctgatccacttctctgccaaaga	UUUGGCAGAGAAGUGGAUCAG	GAUCCACUUCUCUGCCAAAGA	1	1	0	2	1	1	1	0	0	1	1	1	0	0	10
1894-1916	gatccacttctctgccaaagatg	UCUUUGGCAGAGAAGUGGAUC	UCCACUUCUCUGCCAAAGAUG	1	1	0	2	1	1	0	0	0	1	1	1	0	0	9
1895-1917	atccacttctctgccaaagatgt	AUCUUUGGCAGAGAAGUGGAU	CCACUUCUCUGCCAAAGAUGU	1	1	0	2	1	1	1	1	0	1	1	1	0	0	11
1904-1926	tctgccaaagatgtcatcaatga	AUUGAUGACAUCUUUGGCAGA	UGCCAAAGAUGUCAUCAAUGA	1	1	0	2	1	1	0	1	0	1	1	1	0	0	10
1905-1927	ctgccaaagatgtcatcaatgag	CAUUGAUGACAUCUUUGGCAG	GCCAAAGAUGUCAUCAAUGAG	1	1	0	2	1	0	1	0	0	0	1	0	1	1	9
1997-2019	ggggcaggttggcagctgttttg	AAACAGCUGCCAACCUGCCCC	GGCAGGUUGGCAGCUGUUUUG	0	1	0	0	1	1	1	0	0	1	0	1	0	0	6
2009-2031	cagctgttttgcaggactgtatg	UACAGUCCUGCAAAACAGCUG	GCUGUUUUGCAGGACUGUAUG	1	1	0	2	1	1	1	0	0	1	0	1	0	0	9
2202-2224	agggtgtctacgccattgccagg	UGGCAAUGGCGUAGACACCCU	GGUGUCUACGCCAUUGCCAGG	1	1	0	0	1	1	1	0	0	1	1	1	1	0	9
2241-2263	aggccaactgcagcgtccacaca	UGUGGACGCUGCAGUUGGCCU	GCCAACUGCAGCGUCCACACA	0	0	0	0	1	1	1	1	0	1	0	1	1	0	7
2293-2315	ccgtgtccactgccaccaacagg	UGUUGGUGGCAGUGGACACGG	GUGUCCACUGCCACCAACAGG	0	1	0	0	1	1	1	0	0	1	1	1	0	0	7
2367-2389	cccacaagccgcctgtgctgagg	UCAGCACAGGCGGCUUGUGGG	CACAAGCCGCCUGUGCUGAGG	0	0	0	0	1	1	1	0	0	1	0	1	1	0	6
2391-2413	cacgaggtcagcccaaccagtgc	ACUGGUUGGGCUGACCUCGUG	CGAGGUCAGCCCAACCAGUGC	0	1	0	0	1	1	1	0	0	1	1	1	0	0	7
2427-2449	aggccagcatccacgcttcctgc	AGGAAGCGUGGAUGCUGGCCU	GCCAGCAUCCACGCUUCCUGC	0	0	0	2	1	1	1	0	0	1	0	1	0	0	7
2458-2480	cccaggtctggaatgcaaagtca	ACUUUGCAUUCCAGACCUGGG	CAGGUCUGGAAUGCAAAGUCA	1	1	0	2	1	1	1	1	0	1	0	1	0	0	10
2460-2482	caggtctggaatgcaaagtcaag	UGACUUUGCAUUCCAGACCUG	GGUCUGGAAUGCAAAGUCAAG	1	1	0	2	1	1	1	1	0	1	1	1	0	0	11
2461-2483	aggtctggaatgcaaagtcaagg	UUGACUUUGCAUUCCAGACCU	GUCUGGAAUGCAAAGUCAAGG	1	1	0	2	1	1	1	0	0	1	1	1	0	0	10
2472-2494	gcaaagtcaaggagcatggaatc	UUCCAUGCUCCUUGACUUUGC	AAAGUCAAGGAGCAUGGAAUC	1	1	0	2	1	1	0	0	1	1	1	1	0	0	10
2473-2495	caaagtcaaggagcatggaatcc	AUUCCAUGCUCCUUGACUUUG	AAGUCAAGGAGCAUGGAAUCC	1	1	0	2	1	1	0	1	0	1	1	1	1	0	11
2539-2561	gaccctgactggctgcagtgccc	GCACUGCAGCCAGUCAGGGUC	CCCUGACUGGCUGCAGUGCCC	0	1	0	0	0	0	1	0	0	0	0	0	0	0	2
2593-2615	cgccgtagacaacacgtgtgtag	ACACACGUGUUGUCUACGGCG	CCGUAGACAACACGUGUGUAG	1	0	0	2	1	1	1	1	0	1	1	1	0	0	10
2594-2616	gccgtagacaacacgtgtgtagt	UACACACGUGUUGUCUACGGC	CGUAGACAACACGUGUGUAGU	1	1	0	2	1	1	1	0	0	1	0	1	1	0	10
2598-2620	tagacaacacgtgtgtagtcagg	UGACUACACACGUGUUGUCUA	GACAACACGUGUGUAGUCAGG	1	1	0	0	1	1	1	1	0	1	0	1	1	0	9
2658-2680	gggccgtgacagccgttgccatc	UGGCAACGGCUGUCACGGCCC	GCCGUGACAGCCGUUGCCAUC	0	0	0	0	1	1	1	0	0	1	0	1	1	0	6
2659-2681	ggccgtgacagccgttgccatct	AUGGCAACGGCUGUCACGGCC	CCGUGACAGCCGUUGCCAUCU	0	0	0	0	1	1	1	0	0	1	1	1	1	0	7
2661-2683	ccgtgacagccgttgccatctgc	AGAUGGCAACGGCUGUCACGG	GUGACAGCCGUUGCCAUCUGC	0	0	0	0	1	1	1	0	0	1	0	1	0	0	5
2778-2800	agctttaaaatggttccgacttg	AGUCGGAACCAUUUUAAAGCU	CUUUAAAAUGGUUCCGACUUG	1	1	0	2	1	1	1	0	0	1	1	1	0	0	10
2791-2813	ttccgacttgtccctctctcagc	UGAGAGAGGGACAAGUCGGAA	CCGACUUGUCCCUCUCUCAGC	1	1	0	2	1	1	1	0	0	1	1	1	0	0	10
2889-2911	agcctccttgcctggaactcact	UGAGUUCCAGGCAAGGAGGCU	CCUCCUUGCCUGGAACUCACU	1	1	0	2	1	1	1	0	0	1	0	1	0	0	9
2893-2915	tccttgcctggaactcactcact	UGAGUGAGUUCCAGGCAAGGA	CUUGCCUGGAACUCACUCACU	1	1	0	2	1	1	1	1	0	1	1	1	0	0	11
2897-2919	tgcctggaactcactcactctgg	AGAGUGAGUGAGUUCCAGGCA	CCUGGAACUCACUCACUCUGG	1	1	0	2	1	1	1	0	0	1	1	1	0	0	10
2956-2978	ctccctcactgtggggcatttca	AAAUGCCCCACAGUGAGGGAG	CCCUCACUGUGGGGCAUUUCA	1	1	0	2	1	1	1	1	0	1	0	1	0	0	10
2958-2980	ccctcactgtggggcatttcacc	UGAAAUGCCCCACAGUGAGGG	CUCACUGUGGGGCAUUUCACC	1	1	0	0	1	1	1	0	0	1	1	1	0	0	8
2966-2988	gtggggcatttcaccattcaaac	UUGAAUGGUGAAAUGCCCCAC	GGGGCAUUUCACCAUUCAAAC	1	1	0	2	1	1	1	0	0	1	1	1	0	0	10
2967-2989	tggggcatttcaccattcaaaca	UUUGAAUGGUGAAAUGCCCCA	GGGCAUUUCACCAUUCAAACA	1	1	0	2	1	1	1	1	0	1	1	1	1	1	13
2968-2990	ggggcatttcaccattcaaacag	GUUUGAAUGGUGAAAUGCCCC	GGCAUUUCACCAUUCAAACAG	1	1	0	2	1	0	1	0	0	0	1	0	1	1	9
2969-2991	gggcatttcaccattcaaacagg	UGUUUGAAUGGUGAAAUGCCC	GCAUUUCACCAUUCAAACAGG	1	1	0	2	1	1	1	0	1	1	1	1	0	0	11
3030-3052	gccgatgtccgtgggcagaatga	AUUCUGCCCACGGACAUCGGC	CGAUGUCCGUGGGCAGAAUGA	0	0	0	0	1	1	1	1	0	1	0	1	0	0	6
3032-3054	cgatgtccgtgggcagaatgact	UCAUUCUGCCCACGGACAUCG	AUGUCCGUGGGCAGAAUGACU	1	1	0	0	1	1	0	0	0	1	1	1	0	0	7
3041-3063	tgggcagaatgacttttattgag	CAAUAAAAGUCAUUCUGCCCA	GGCAGAAUGACUUUUAUUGAG	1	1	0	2	1	0	1	1	0	0	1	0	1	1	10
3042-3064	gggcagaatgacttttattgagc	UCAAUAAAAGUCAUUCUGCCC	GCAGAAUGACUUUUAUUGAGC	1	1	0	2	1	1	1	0	1	1	1	1	1	1	13
3067-3089	ttgttccgtgccaggcattcaat	UGAAUGCCUGGCACGGAACAA	GUUCCGUGCCAGGCAUUCAAU	1	1	0	0	1	1	1	0	0	1	0	1	0	0	7
3079-3101	aggcattcaatcctcaggtctcc	AGACCUGAGGAUUGAAUGCCU	GCAUUCAAUCCUCAGGUCUCC	1	1	0	2	1	1	1	0	0	1	1	1	0	0	10
3099-3121	tccaccaaggaggcaggattctt	GAAUCCUGCCUCCUUGGUGGA	CACCAAGGAGGCAGGAUUCUU	1	1	1	0	1	0	1	0	0	0	1	0	0	0	6
3110-3132	ggcaggattcttcccatggatag	AUCCAUGGGAAGAAUCCUGCC	CAGGAUUCUUCCCAUGGAUAG	1	1	0	2	1	1	1	1	0	1	1	1	0	0	11
3111-3133	gcaggattcttcccatggatagg	UAUCCAUGGGAAGAAUCCUGC	AGGAUUCUUCCCAUGGAUAGG	1	1	0	2	1	1	0	0	0	1	1	1	1	0	10
3172-3194	gggggtgagtgtgaaaggtgctg	GCACCUUUCACACUCACCCCC	GGGUGAGUGUGAAAGGUGCUG	0	1	0	2	1	0	1	1	0	0	1	0	0	0	7
3176-3198	gtgagtgtgaaaggtgctgatgg	AUCAGCACCUUUCACACUCAC	GAGUGUGAAAGGUGCUGAUGG	1	1	0	2	1	1	1	1	0	1	1	1	0	0	11
3187-3209	aggtgctgatggccctcatctcc	AGAUGAGGGCCAUCAGCACCU	GUGCUGAUGGCCCUCAUCUCC	1	1	0	0	1	1	1	0	0	1	1	1	1	0	9
3190-3212	tgctgatggccctcatctccagc	UGGAGAUGAGGGCCAUCAGCA	CUGAUGGCCCUCAUCUCCAGC	1	1	0	0	1	1	1	0	0	1	1	1	1	0	9
3196-3218	tggccctcatctccagctaactg	GUUAGCUGGAGAUGAGGGCCA	GCCCUCAUCUCCAGCUAACUG	1	1	0	2	1	0	1	1	0	0	1	0	0	0	8
3199-3221	ccctcatctccagctaactgtgg	ACAGUUAGCUGGAGAUGAGGG	CUCAUCUCCAGCUAACUGUGG	1	1	0	0	1	1	1	1	0	1	1	1	0	0	9
3238-3260	tccctgattaatggaggcttagc	UAAGCCUCCAUUAAUCAGGGA	CCUGAUUAAUGGAGGCUUAGC	1	1	0	2	1	1	1	1	0	1	1	1	0	0	11
3241-3263	ctgattaatggaggcttagcttt	AGCUAAGCCUCCAUUAAUCAG	GAUUAAUGGAGGCUUAGCUUU	1	1	1	2	1	1	1	1	0	1	1	1	1	0	13
3248-3270	atggaggcttagctttctggatg	UCCAGAAAGCUAAGCCUCCAU	GGAGGCUUAGCUUUCUGGAUG	1	1	0	2	1	1	1	0	1	1	1	1	1	0	12
3249-3271	tggaggcttagctttctggatgg	AUCCAGAAAGCUAAGCCUCCA	GAGGCUUAGCUUUCUGGAUGG	1	1	0	2	1	1	1	0	0	1	1	1	0	0	10
3257-3279	tagctttctggatggcatctagc	UAGAUGCCAUCCAGAAAGCUA	GCUUUCUGGAUGGCAUCUAGC	1	1	0	2	1	1	1	1	0	1	0	1	0	0	10
3325-3347	ttggtttcctgagccacctttac	AAAGGUGGCUCAGGAAACCAA	GGUUUCCUGAGCCACCUUUAC	1	1	0	0	1	1	1	1	0	1	1	1	0	0	9
3335-3357 selected siPCSK9_5	gagccacctttactctgctctat	AGAGCAGAGUAAAGGUGGCUC	GCCACCUUUACUCUGCUCUAU	1	1	0	2	1	1	1	1	0	1	1	1	1	0	12
3336-3358 selected siPCSK9_10	agccacctttactctgctctatg	UAGAGCAGAGUAAAGGUGGCU	CCACCUUUACUCUGCUCUAUG	1	1	0	2	1	1	1	0	1	1	1	1	0	0	11
3337-3359	gccacctttactctgctctatgc	AUAGAGCAGAGUAAAGGUGGC	CACCUUUACUCUGCUCUAUGC	1	1	0	2	1	1	1	1	0	1	0	1	0	0	10
3366-3388	gtgctagcaacacccaaaggtgg	ACCUUUGGGUGUUGCUAGCAC	GCUAGCAACACCCAAAGGUGG	1	1	0	2	1	1	1	1	0	1	1	1	0	0	11
3398-3420	agccatcacctaggactgactcg	AGUCAGUCCUAGGUGAUGGCU	CCAUCACCUAGGACUGACUCG	1	1	0	2	1	1	1	1	0	1	1	1	0	0	11
3424-3446 selected siPCSK9_9	gtgtgcagtggtgcatgcactgt	AGUGCAUGCACCACUGCACAC	GUGCAGUGGUGCAUGCACUGU	1	1	0	0	1	1	1	1	0	1	1	1	1	0	10
3426-3448	gtgcagtggtgcatgcactgtct	ACAGUGCAUGCACCACUGCAC	GCAGUGGUGCAUGCACUGUCU	1	1	0	0	1	1	1	0	0	1	0	1	0	0	7
3447-3469	ctcagccaacccgctccactacc	UAGUGGAGCGGGUUGGCUGAG	CAGCCAACCCGCUCCACUACC	0	1	0	0	1	1	1	0	0	1	1	1	0	0	7
3460-3482	ctccactacccggcagggtacac	GUACCCUGCCGGGUAGUGGAG	CCACUACCCGGCAGGGUACAC	0	1	0	0	1	0	1	0	0	0	1	0	0	0	4
3461-3483	tccactacccggcagggtacaca	UGUACCCUGCCGGGUAGUGGA	CACUACCCGGCAGGGUACACA	0	1	0	0	1	1	1	0	0	1	0	1	0	0	6
3478-3500	tacacattcgcacccctacttca	AAGUAGGGGUGCGAAUGUGUA	CACAUUCGCACCCCUACUUCA	1	1	0	0	1	1	1	1	0	1	1	1	0	0	9
3480-3502	cacattcgcacccctacttcaca	UGAAGUAGGGGUGCGAAUGUG	CAUUCGCACCCCUACUUCACA	1	1	0	0	1	1	1	0	0	1	1	1	0	0	8
3488-3510	cacccctacttcacagaggaaga	UUCCUCUGUGAAGUAGGGGUG	CCCCUACUUCACAGAGGAAGA	1	1	0	2	1	1	1	0	0	1	1	1	0	0	10
3539-3561	caagctcacacagcaggaactga	AGUUCCUGCUGUGUGAGCUUG	AGCUCACACAGCAGGAACUGA	1	1	0	2	1	1	0	1	0	1	1	1	0	0	10
3541-3563	agctcacacagcaggaactgagc	UCAGUUCCUGCUGUGUGAGCU	CUCACACAGCAGGAACUGAGC	1	1	0	2	1	1	1	0	0	1	0	1	0	0	9
3549-3571	cagcaggaactgagccagaaacg	UUUCUGGCUCAGUUCCUGCUG	GCAGGAACUGAGCCAGAAACG	1	1	0	2	1	1	1	0	1	1	1	1	0	0	11
3550-3572	agcaggaactgagccagaaacgc	GUUUCUGGCUCAGUUCCUGCU	CAGGAACUGAGCCAGAAACGC	1	1	0	2	1	0	1	1	0	0	1	0	0	0	8
3553-3575	aggaactgagccagaaacgcaga	UGCGUUUCUGGCUCAGUUCCU	GAACUGAGCCAGAAACGCAGA	1	1	0	0	1	1	1	0	1	1	1	1	0	0	9
3562-3584 selected siPCSK9_8	gccagaaacgcagattgggctgg	AGCCCAAUCUGCGUUUCUGGC	CAGAAACGCAGAUUGGGCUGG	1	0	0	0	1	1	1	1	0	1	1	1	1	0	9
3571-3593 selected siPCSK9_7	gcagattgggctggctctgaagc	UUCAGAGCCAGCCCAAUCUGC	AGAUUGGGCUGGCUCUGAAGC	1	1	0	0	1	1	0	1	1	1	1	1	1	0	10
3582-3604	tggctctgaagccaagcctcttc	AGAGGCUUGGCUUCAGAGCCA	GCUCUGAAGCCAAGCCUCUUC	1	1	0	0	1	1	1	0	0	1	1	1	0	0	8
3587-3609 selected siPCSK9_4	ctgaagccaagcctcttcttact	UAAGAAGAGGCUUGGCUUCAG	GAAGCCAAGCCUCUUCUUACU	1	1	0	0	1	1	1	0	1	1	1	1	1	0	10
3592-3614 selected siPCSK9_3	gccaagcctcttcttacttcacc	UGAAGUAAGAAGAGGCUUGGC	CAAGCCUCUUCUUACUUCACC	1	1	0	2	1	1	1	1	1	1	1	1	0	0	12
3624-3646	tcctcatttttacgggtaacagt	UGUUACCCGUAAAAAUGAGGA	CUCAUUUUUACGGGUAACAGU	1	1	0	2	1	1	1	1	0	1	0	1	0	0	10
3626-3648	ctcatttttacgggtaacagtga	ACUGUUACCCGUAAAAAUGAG	CAUUUUUACGGGUAACAGUGA	1	1	0	2	1	1	1	0	0	1	1	1	0	0	10
3669-3691	accaggaagctcggtgagtgatg	UCACUCACCGAGCUUCCUGGU	CAGGAAGCUCGGUGAGUGAUG	1	1	0	0	1	1	1	0	0	1	1	1	0	0	8
3676-3698	agctcggtgagtgatggcagaac	UCUGCCAUCACUCACCGAGCU	CUCGGUGAGUGAUGGCAGAAC	1	1	0	2	1	1	1	1	0	1	1	1	0	0	11
3678-3700	ctcggtgagtgatggcagaacga	GUUCUGCCAUCACUCACCGAG	CGGUGAGUGAUGGCAGAACGA	1	1	0	2	1	0	1	1	0	0	0	0	0	0	7
3680-3702	cggtgagtgatggcagaacgatg	UCGUUCUGCCAUCACUCACCG	GUGAGUGAUGGCAGAACGAUG	1	1	0	2	1	1	1	0	0	1	1	1	0	0	10
3697-3719	acgatgcctgcaggcatggaact	UUCCAUGCCUGCAGGCAUCGU	GAUGCCUGCAGGCAUGGAACU	1	0	0	0	1	1	1	1	0	1	1	1	0	0	8
3707-3729	caggcatggaactttttccgtta	ACGGAAAAAGUUCCAUGCCUG	GGCAUGGAACUUUUUCCGUUA	1	1	0	2	1	1	1	0	0	1	1	1	1	0	11
3709-3731	ggcatggaactttttccgttatc	UAACGGAAAAAGUUCCAUGCC	CAUGGAACUUUUUCCGUUAUC	1	1	0	2	1	1	1	1	0	1	1	1	0	0	11
3710-3732	gcatggaactttttccgttatca	AUAACGGAAAAAGUUCCAUGC	AUGGAACUUUUUCCGUUAUCA	1	1	0	2	1	1	0	1	0	1	1	1	0	0	10
3712-3734	atggaactttttccgttatcacc	UGAUAACGGAAAAAGUUCCAU	GGAACUUUUUCCGUUAUCACC	1	1	0	2	1	1	1	1	1	1	0	1	1	0	12
3725-3747	cgttatcacccaggcctgattca	AAUCAGGCCUGGGUGAUAACG	UUAUCACCCAGGCCUGAUUCA	1	1	0	0	1	1	0	1	0	1	1	1	0	0	8
3755-3777	ggcggagatgcttctaaggcatg	UGCCUUAGAAGCAUCUCCGCC	CGGAGAUGCUUCUAAGGCAUG	1	0	0	2	1	1	1	1	0	1	1	1	0	0	10
3756-3778	gcggagatgcttctaaggcatgg	AUGCCUUAGAAGCAUCUCCGC	GGAGAUGCUUCUAAGGCAUGG	1	0	0	2	1	1	1	1	0	1	1	1	0	0	10
3824-3846 selected siPCSK9_6	acccaagcaagcagacatttatc	UAAAUGUCUGCUUGCUUGGGU	CCAAGCAAGCAGACAUUUAUC	1	1	0	2	1	1	1	0	1	1	1	1	0	1	12
3825-3847 selected siPCSK9_2	cccaagcaagcagacatttatct	AUAAAUGUCUGCUUGCUUGGG	CAAGCAAGCAGACAUUUAUCU	1	1	0	2	1	1	1	1	0	1	1	1	0	1	12
3829-3851	agcaagcagacatttatcttttg	AAAGAUAAAUGUCUGCUUGCU	CAAGCAGACAUUUAUCUUUUG	1	1	0	2	1	1	1	1	0	1	1	1	0	1	12
3853-3875	gtctgtcctctctgttgcctttt	AAGGCAACAGAGAGGACAGAC	CUGUCCUCUCUGUUGCCUUUU	1	1	1	2	1	1	1	0	0	1	1	1	1	0	12
3859-3881	cctctctgttgcctttttacagc	UGUAAAAAGGCAACAGAGAGG	UCUCUGUUGCCUUUUUACAGC	1	1	0	0	1	1	0	0	0	1	1	1	1	1	9
3867-3889	ttgcctttttacagccaactttt	AAGUUGGCUGUAAAAAGGCAA	GCCUUUUUACAGCCAACUUUU	1	1	1	2	1	1	1	0	0	1	1	1	0	0	11
3868-3890	tgcctttttacagccaacttttc	AAAGUUGGCUGUAAAAAGGCA	CCUUUUUACAGCCAACUUUUC	1	1	0	2	1	1	1	1	0	1	1	1	0	0	11
3869-3891	gcctttttacagccaacttttct	AAAAGUUGGCUGUAAAAAGGC	CUUUUUACAGCCAACUUUUCU	1	1	0	2	1	1	1	0	0	1	1	1	0	1	11
3879-3901	agccaacttttctagacctgttt	ACAGGUCUAGAAAAGUUGGCU	CCAACUUUUCUAGACCUGUUU	1	1	1	2	1	1	1	0	0	1	0	1	0	0	10
3880-3902	gccaacttttctagacctgtttt	AACAGGUCUAGAAAAGUUGGC	CAACUUUUCUAGACCUGUUUU	1	1	1	2	1	1	1	1	0	1	1	1	0	0	12
3888-3910	ttctagacctgttttgcttttgt	AAAAGCAAAACAGGUCUAGAA	CUAGACCUGUUUUGCUUUUGU	1	1	0	2	1	1	1	1	0	1	1	1	0	0	11
3890-3912 siPCSK9_1	ctagacctgttttgcttttgtaa	ACAAAAGCAAAACAGGUCUAG	AGACCUGUUUUGCUUUUGUAA	1	1	1	2	1	1	0	1	0	1	1	1	1	0	12
3891-3913	tagacctgttttgcttttgtaac	UACAAAAGCAAAACAGGUCUA	GACCUGUUUUGCUUUUGUAAC	1	1	0	2	1	1	1	1	0	1	1	1	1	1	13
3892-3914	agacctgttttgcttttgtaact	UUACAAAAGCAAAACAGGUCU	ACCUGUUUUGCUUUUGUAACU	1	1	0	2	1	1	0	0	0	1	1	1	1	1	11
3894-3916	acctgttttgcttttgtaacttg	AGUUACAAAAGCAAAACAGGU	CUGUUUUGCUUUUGUAACUUG	1	1	0	2	1	1	1	1	0	1	1	1	0	0	11
3904-3926	cttttgtaacttgaagatattta	AAUAUCUUCAAGUUACAAAAG	UUUGUAACUUGAAGAUAUUUA	0	1	0	2	1	1	0	1	0	1	1	1	0	1	10
3906-3928	tttgtaacttgaagatatttatt	UAAAUAUCUUCAAGUUACAAA	UGUAACUUGAAGAUAUUUAUU	0	0	1	2	1	1	0	1	0	1	1	1	1	1	11
3907-3929	ttgtaacttgaagatatttattc	AUAAAUAUCUUCAAGUUACAA	GUAACUUGAAGAUAUUUAUUC	0	0	0	2	1	1	1	1	0	1	1	1	0	1	10
3908-3930	tgtaacttgaagatatttattct	AAUAAAUAUCUUCAAGUUACA	UAACUUGAAGAUAUUUAUUCU	0	0	0	2	1	1	0	0	0	1	1	1	1	1	9
3917-3939	aagatatttattctgggttttgt	AAAACCCAGAAUAAAUAUCUU	GAUAUUUAUUCUGGGUUUUGU	0	0	0	2	1	1	1	1	0	1	0	1	0	0	8
3923-3945	tttattctgggttttgtagcatt	UGCUACAAAACCCAGAAUAAA	UAUUCUGGGUUUUGUAGCAUU	1	1	1	2	1	1	0	1	0	1	1	1	0	0	11
3936-3958	ttgtagcatttttattaatatgg	AUAUUAAUAAAAAUGCUACAA	GUAGCAUUUUUAUUAAUAUGG	0	0	0	2	1	1	1	1	0	1	1	1	1	1	11
3939-3961	tagcatttttattaatatggtga	ACCAUAUUAAUAAAAAUGCUA	GCAUUUUUAUUAAUAUGGUGA	0	0	0	2	1	1	1	1	0	1	1	1	1	0	10
3948-3970	tattaatatggtgactttttaaa	UAAAAAGUCACCAUAUUAAUA	UUAAUAUGGUGACUUUUUAAA	0	0	1	2	1	1	0	1	1	1	1	1	1	1	12
3952-3974	aatatggtgactttttaaaataa	AUUUUAAAAAGUCACCAUAUU	UAUGGUGACUUUUUAAAAUAA	0	0	1	2	1	1	0	1	0	1	1	1	1	1	11

## Sheet: Unmodified siRNA sequence
name	AS 5-3	S 5-3
siPSCK9_1	rArCrArArArArGrCrArArArArCrArGrGrUrCrUrArGrArA	rCrUrArGrArCrCrUrGrUdTrUrUrGrCrUrUrUrUrGrU
siPSCK9_2	rArUrArArArUrGrUrCrUrGrCrUrUrGrCrUrUrGrGrG	rCrArArGrCrArArGrCrArGrArCrArUrUrUrArUrCrU
siPSCK9_3	rUrGrArArGrUrArArGrArArGrArGrGrCrUrUrGrGrC	rCrArArGrCrCrUrCrUrUrCrUrUrArCrUrUrCrArCrC
siPSCK9_4	rUrArArGrArArGrArGrGrCrUrUrGrGrCrUrUrCrArG	rGrArArGrCrCrArArGrCrCrUrCrUrUrCrUrUrArCrU
siPSCK9_5	rArGrArGrCrArGrArGrUrArArArGrGrUrGrGrCrUrC	rGrCrCrArCrCrUrUrUrArCrUrCrUrGrCrUrCrUrArU
siPSCK9_6	rUrArArArUrGrUrCrUrGrCrUrUrGrCrUrUrGrGrGrU	rCrCrArArGrCrArArGrCrArGrArCrArUrUrUrArUrC
siPSCK9_7	rUrUrCrArGrArGrCrCrArGrCrCrCrArArUrCrUrGrC	rArGrArUrUrGrGrGrCrUrGrGrCrUrCrUrGrArArGrC
siPSCK9_8	rArGrCrCrCrArArUrCrUrGrCrGrUrUrUrCrUrGrGrC	rCrArGrArArArCrGrCrArGrArUrUrGrGrGrCrUrGrG
siPSCK9_9	rArGrUrGrCrArUrGrCrArCrCrArCrUrGrCrArCrArC	rGrUrGrCrArGrUrGrGrUrGrCrArUrGrCrArCrUrGrU
siPSCK9_10	rUrArGrArGrCrArGrArGrUrArArArGrGrUrGrGrCrU	rCrCrArCrCrUrUrUrArCrUrCrUrGrCrUrCrUrArUrG

## Sheet: Modified siRNA sequence
			originator	X	AS 5-3	S 5-3
			siPCSK9-2	1	mAmUmAmAmAmUmGmUmCmUmGmCmUmUmGmCmUmUmGmGmG	mCmAmAmGmCmAmAmGmCmAmGmAmCmAmUmUmUmAmUmCmU
				2	mAmUmAmAmAmUmGmUmCmUmGmCmUmUmGmCmUmUmGmGmG	mCmAmAmGmCmAmAmGmCmAfGfAfCmAmUmUmUmAmUmCmU
				3	mAfUmAfAmAfUmGfUmCmUmGfCmUfUmGfCmUfUmGfGmG	mCmAmAmGmCmAmAmGmCmAfGfAfCmAmUmUmUmAmUmCmU
				4	mAfUfAfAmAmUmGmUmCmUmGmCmUmUmGmCmUfUfGfGmG	mCmAmAmGmCmAmAmGmCmAfGfAfCmAmUmUmUmAmUmCmU
				5	mAfUmAfAfAfUmGmUmCmUmGmCmUmUmGfCfUfUmGfGmG	mCmAmAmGmCmAmAmGmCmAfGfAfCmAmUmUmUmAmUmCmU
				6	mAmUmAmAmAfUfGfUmCmUmGfCfUfUmGmCmUmUmGmGmG	mCmAmAmGmCmAmAmGmCmAfGfAfCmAmUmUmUmAmUmCmU
				7	mAmUmAmAfAfUfGmUmCmUmGmCfUfUfGmCmUmUmGmGmG	mCmAmAmGmCmAmAmGmCmAfGfAfCmAmUmUmUmAmUmCmU
				8	mAfUmAmAmAfUmGfUmCmUmGfCmUfUmGmCmUmUmGfGmG	mCmAmAmGmCmAmAmGmCmAfGfAfCmAmUmUmUmAmUmCmU
				9	mAfUmAmAmAfUmGfUmCmUmGfCmUfUmGmCmUmUmGfGmGmAmA	mCmAmAmGmCmAmAmGmCmAfGfAfCmAmUmUmUmAmUmCmU
				10	mAmUmAmAmAmUmGmUfCfUfGmCmUmUmGmCmUmUmGmGmG	mCmAmAmGmCmAmAmGmCmAfGfAfCmAmUmUmUmAmUmCmU
				11	mAfUmAfAfAfUmGfUmCfUmGmCmUfUmGfCmUfUmGmGmG	mCmAmAmGmCmAfAmGfCfAmGmAmCmAmUmUmUmAmUmCmU
				12	mAfUmAfAmAfUmGmUmCmUmGfCmUfUmGfCmUfUmGfGmG	fCmAmAmGmCmAmAmGmCmAfGfAfCmAmUmUmUmAmUmCmU
			siPCSK9-6	1	mUmAmAmAmUmGmUmCmUmGmCmUmUmGmCmUmUmGmGmGmU	mCmCmAmAmGmCmAmAmGmCmAmGmAmCmAmUmUmUmAmUmC
				2	mUmAmAmAmUmGmUmCmUmGmCmUmUmGmCmUmUmGmGmGmU	mCmCmAmAmGmCmAmAmGmCfAfGfAmCmAmUmUmUmAmUmC
				3	mUfAmAfAmUfGmUfCmUmGmCfUmUfGmCfUmUfGmGfGmU	mCmCmAmAmGmCmAmAmGmCfAfGfAmCmAmUmUmUmAmUmC
				4	mUfAfAfAmUmGmUmCmUmGmCmUmUmGmCmUmUfGfGfGmU	mCmCmAmAmGmCmAmAmGmCfAfGfAmCmAmUmUmUmAmUmC
				5	mUfAmAfAfUfGmUmCmUmGmCmUmUmGmCfUfUfGmGfGmU	mCmCmAmAmGmCmAmAmGmCfAfGfAmCmAmUmUmUmAmUmC
				6	mUmAmAmAmUfGfUfCmUmGmCfUfUfGmCmUmUmGmGmGmU	mCmCmAmAmGmCmAmAmGmCfAfGfAmCmAmUmUmUmAmUmC
				7	mUmAmAmAfUfGfUmCmUmGmCmUfUfGfCmUmUmGmGmGmU	mCmCmAmAmGmCmAmAmGmCfAfGfAmCmAmUmUmUmAmUmC
				8	mUfAmAmAmUfGmUfCmUmGmCfUmUfGmCmUmUmGmGfGmU	mCmCmAmAmGmCmAmAmGmCfAfGfAmCmAmUmUmUmAmUmC
				9	mUfAmAmAmUfGmUfCmUmGmCfUmUfGmCmUmUmGmGfGmUmAmA	mCmCmAmAmGmCmAmAmGmCfAfGfAmCmAmUmUmUmAmUmC
				10	mUmAmAmAmUmGmUmCfUfGfCmUmUmGmCmUmUmGmGmGmU	mCmCmAmAmGmCmAmAmGmCfAfGfAmCmAmUmUmUmAmUmC
				11	mUfAmAfAfUfGmUfCmUfGmCmUmUfGmCfUmUfGmGmGmU	mCmCmAmAmGmCfAmAfGfCmAmGmAmCmAmUmUmUmAmUmC
				12	mUfAmAfAmUfGmUmCmUmGmCfUmUfGmCfUmUfGmGfGmU	fCmCmAmAmGmCmAmAmGmCfAfGfAmCmAmUmUmUmAmUmC
				siPCSK9-2-12-C	mAfUmAfAmAfUmGmUmCmUmGfCmUfUmGfCmUfUmGfGmG	L96-fC(s)mAmAmGmCmAmAmGmCmAfGfAfCmAmUmUmUmAmUmCmU
				siPCSK9-1-C	mA(s)fC(s)mAfAfAfAmGfCmAfAmAfAmCfAmGfGmUfCmUmAmG(s)mA(s)mA	mC(s)mU(s)mAmGmAmCfCmUfGmUdTmUmUmGmCmUmUmUmUmGmU-L96
